# Supplementary material for: STIM Protein-NMDA2 Receptor Interaction Decreases NMDA-Dependent Calcium Levels in Cortical Neurons
Source: Cells. 2020 Jan 9;9(1):160. doi: 10.3390/cells9010160 (PMC7017226; doi:10.3390/cells9010160)
Supplement: Supplementary file 1 [file cells-09-00160-s001.zip]

Archive with 1 entries (1 files):
- cells-682504-supplementary.pdf
